# Supplementary material for: Graft-derived VWF drives platelet activation and thrombocytopenia during porcine liver xenotransplantation to brain-dead human recipients
Source: J Clin Invest. 2026 Mar 10;136(9):e200800. doi: 10.1172/JCI200800 (PMC13132372; doi:10.1172/JCI200800)
Supplement: Supporting data values [file jci-136-200800-s010.xlsx]

## Sheet: Sheet1
Figure 3B. Spontaneous adhesion of washed human platelets to porcine and human endothelial cells is demonstrated under static (upper panel) and flow (bottom panel) conditions.
Static condition (% of adhesion in Figure 3B upper panel, n=3)
		Basal				Caplacizumab
Porcine	25	15.625	18.75		2	6.25	12.5
Human	3.12	4	2.85		2.12	5.87	3.26
Flow condition (% of adhesion in Figure 3B bottom panel, n=6)
	Basal							Caplacizumab
Porcine	24	28	22	20	29	25		9	8	7	7	5	9
Human	8	9	8	8	8	5		6	8	8	6	6	7

## Sheet: Sheet2
	Porcine	Human
